# Supplementary material for: Facile Fabrication of NIR-Responsive Alginate/CMC Hydrogels Derived through IEDDA Click Chemistry for Photothermal–Photodynamic Anti-Tumor Therapy
Source: Gels. 2023 Dec 7;9(12):961. doi: 10.3390/gels9120961 (PMC10742702; doi:10.3390/gels9120961)
Supplement: Supplementary file 1 [file gels-09-00961-s001.zip]

Archive with 1 entries (1 files):
- gels-2756428-supplementary.pdf
